# Supplementary material for: Molecular Characterization, Expression Profiles of SMAD4, SMAD5 and SMAD7 Genes and Lack of Association with Litter Size in Tibetan Sheep
Source: Animals (Basel). 2022 Aug 30;12(17):2232. doi: 10.3390/ani12172232 (PMC9455033; doi:10.3390/ani12172232)
Supplement: Supplementary file 1 [file animals-12-02232-s001.zip]

Archive with 1 entries (1 files):
- animals-1835401-supplementary.xlsx
