# Supplementary material for: Molecular Characterization, Expression Profiles of SMAD4, SMAD5 and SMAD7 Genes and Lack of Association with Litter Size in Tibetan Sheep
Source: Animals (Basel). 2022 Aug 30;12(17):2232. doi: 10.3390/ani12172232 (PMC9455033; doi:10.3390/ani12172232)
Supplement: Supplementary file 1 [file animals-12-02232-s001.zip › animals-1835401-supplementary.xlsx]

## Sheet: Sheet1
		Litter size
Sample Name	breed	Parity1	Parity2	Parity3	Average
1	Tibetan sheep	1	1	1	1
2	Tibetan sheep	1	1	1	1
3	Tibetan sheep	1	1	1	1
4	Tibetan sheep	1	1	1	1
5	Tibetan sheep	1	1	1	1
6	Tibetan sheep	1		1	1
7	Tibetan sheep	1	1	1	1
8	Tibetan sheep	1	1	1	1
9	Tibetan sheep	1	1	1	1
10	Tibetan sheep	1	1	1	1
11	Tibetan sheep	1	1	1	1
12	Tibetan sheep	1	1	1	1
13	Tibetan sheep	1	1	1	1
14	Tibetan sheep	1	1	1	1
15	Tibetan sheep	1	1	1	1
16	Tibetan sheep	1	1	1	1
17	Tibetan sheep	1	1	1	1
18	Tibetan sheep	1	1	1	1
19	Tibetan sheep	1	1	1	1
20	Tibetan sheep	1	1	1	1
21	Tibetan sheep	1	1	1	1
22	Tibetan sheep	1	1	1	1
23	Tibetan sheep	1	1	1	1
24	Tibetan sheep	1	1	1	1
25	Tibetan sheep	1	1	1	1
26	Tibetan sheep	1	1	1	1
27	Tibetan sheep	1	1	1	1
28	Tibetan sheep	1	1	1	1
29	Tibetan sheep	1	1	1	1
30	Tibetan sheep	1	1	1	1
31	Tibetan sheep	1	1	1	1
32	Tibetan sheep	1	1		1
33	Tibetan sheep	1	1	1	1
34	Tibetan sheep	1	1	1	1
35	Tibetan sheep	1	1	1	1
36	Tibetan sheep	1	1	1	1
37	Tibetan sheep	1	1	1	1
38	Tibetan sheep	1	1	1	1
39	Tibetan sheep	1	1	1	1
40	Tibetan sheep	1	1	1	1
41	Tibetan sheep	1	1	1	1
42	Tibetan sheep	1	1	1	1
43	Tibetan sheep	1	1	1	1
44	Tibetan sheep	1	1	1	1
45	Tibetan sheep	1	1	1	1
46	Tibetan sheep	1	1	1	1
47	Tibetan sheep	1	1	1	1
48	Tibetan sheep	1	1	1	1
49	Tibetan sheep	1	1	1	1
50	Tibetan sheep	1	1	1	1
51	Tibetan sheep	1	1	1	1
52	Tibetan sheep	1	1	1	1
53	Tibetan sheep	1	1	1	1
54	Tibetan sheep	1	1	1	1
55	Tibetan sheep	1	1	1	1
56	Tibetan sheep	1	1	1	1
57	Tibetan sheep	1	1	1	1
58	Tibetan sheep	1	1		1
59	Tibetan sheep	1	1	1	1
60	Tibetan sheep	1	1	1	1
61	Tibetan sheep	1	1	1	1
62	Tibetan sheep	1	1	1	1
63	Tibetan sheep	1	1	1	1
64	Tibetan sheep	1	1	1	1
65	Tibetan sheep	1	1	1	1
66	Tibetan sheep	1	1	1	1
67	Tibetan sheep	1	1	1	1
68	Tibetan sheep	1	1	1	1
69	Tibetan sheep	1	1		1
70	Tibetan sheep	1	1	1	1
71	Tibetan sheep	1	1	1	1
72	Tibetan sheep	1	1	1	1
73	Tibetan sheep	1	1	1	1
74	Tibetan sheep	1	1	1	1
75	Tibetan sheep	1	1	1	1
76	Tibetan sheep	1	1	1	1
77	Tibetan sheep	1	1	1	1
78	Tibetan sheep	1	1	1	1
79	Tibetan sheep	1	1	1	1
80	Tibetan sheep	1	1	1	1
81	Tibetan sheep	1	1	1	1
82	Tibetan sheep	1	1	1	1
83	Tibetan sheep	1	1	1	1
84	Tibetan sheep	1	1	1	1
85	Tibetan sheep	1	1	1	1
86	Tibetan sheep	1	1	1	1
87	Tibetan sheep	1	1	1	1
88	Tibetan sheep	1	1	1	1
89	Tibetan sheep	1	1	1	1
90	Tibetan sheep	1	1	1	1
91	Tibetan sheep	1	1	1	1
92	Tibetan sheep	1	1	1	1
93	Tibetan sheep	1	1	1	1
94	Tibetan sheep	1		1	1
95	Tibetan sheep	1	1	1	1
96	Tibetan sheep	1	1	1	1
97	Tibetan sheep	1	1	1	1
98	Tibetan sheep	1	1	1	1
99	Tibetan sheep	1	1	1	1
100	Tibetan sheep	1	1	1	1
101	Tibetan sheep	1	1	1	1
102	Tibetan sheep	1	1	1	1
103	Tibetan sheep	1	1	1	1
104	Tibetan sheep	1	1	1	1
105	Tibetan sheep	1	1	1	1
106	Tibetan sheep	1	1	1	1
107	Tibetan sheep	1	1	1	1
108	Tibetan sheep	1	1	1	1
109	Tibetan sheep	1	1	1	1
110	Tibetan sheep	1	1	1	1
111	Tibetan sheep	1	1	1	1
112	Tibetan sheep	1	1	1	1
113	Tibetan sheep	1	1	1	1
114	Tibetan sheep	1	1	1	1
115	Tibetan sheep	1	1	1	1
116	Tibetan sheep	1	1	1	1
117	Tibetan sheep	1	1	1	1
118	Tibetan sheep	1	1	1	1
119	Tibetan sheep	1	1	1	1
120	Tibetan sheep	1	1	1	1
121	Tibetan sheep	1	1	1	1
122	Tibetan sheep	1	1	1	1
123	Tibetan sheep	1	1	1	1
124	Tibetan sheep	1	1	1	1
125	Tibetan sheep	1	1	1	1
126	Tibetan sheep	1	1	1	1
127	Tibetan sheep	1	1	1	1
128	Tibetan sheep	1	1	1	1
129	Tibetan sheep	1	1	1	1
130	Tibetan sheep	1	1	1	1
131	Tibetan sheep	1	1	1	1
132	Tibetan sheep	1	1	1	1
133	Tibetan sheep	1	1	1	1
134	Tibetan sheep	1	1	1	1
135	Tibetan sheep	1	1	1	1
136	Tibetan sheep	1	1	1	1
137	Tibetan sheep	1	1	1	1
138	Tibetan sheep	1	1	1	1
139	Tibetan sheep	1	1	1	1
140	Tibetan sheep	1	1	1	1
141	Tibetan sheep	1	1	1	1
142	Tibetan sheep	1	1	1	1
143	Tibetan sheep	1	1	1	1
144	Tibetan sheep	1	1	1	1
145	Tibetan sheep	1	1	1	1
146	Tibetan sheep	1	1	1	1
147	Tibetan sheep	1	1	1	1
148	Tibetan sheep	1	1	1	1
149	Tibetan sheep	1	1	1	1
150	Tibetan sheep	1	1	1	1
151	Tibetan sheep	1	1	1	1
152	Tibetan sheep	1	1	1	1
153	Tibetan sheep	1	1	1	1
154	Tibetan sheep	1	1	1	1
155	Tibetan sheep	1	1	1	1
156	Tibetan sheep	1	1	1	1
157	Tibetan sheep	1	1	1	1
158	Tibetan sheep	1	1	1	1
159	Tibetan sheep	1	1	1	1
160	Tibetan sheep	1	1	1	1
161	Tibetan sheep	1	1	1	1
162	Tibetan sheep	1	1	1	1
163	Tibetan sheep	1	1	1	1
164	Tibetan sheep	1	1	1	1
165	Tibetan sheep	1	1	1	1
166	Tibetan sheep	1	1	1	1
167	Tibetan sheep	1	1	1	1
168	Tibetan sheep	1	1	1	1
169	Tibetan sheep	1	1	1	1
171	Tibetan sheep	1	1	1	1
172	Tibetan sheep	1	1	1	1
173	Tibetan sheep	1	1	1	1
174	Tibetan sheep	1	1	1	1
175	Tibetan sheep	1	1	1	1
176	Tibetan sheep	1	1	1	1
177	Tibetan sheep	1	1	1	1
178	Tibetan sheep	1	1	1	1
179	Tibetan sheep	1	1	1	1
180	Tibetan sheep	1	1	1	1
181	Tibetan sheep	1	1	1	1
182	Tibetan sheep	1	1	1	1
183	Tibetan sheep	1	1	1	1
184	Tibetan sheep	1		1	1
185	Tibetan sheep	1	1	1	1
186	Tibetan sheep	1	1	1	1
187	Tibetan sheep	1	1		1
188	Tibetan sheep	1	1	1	1
189	Tibetan sheep	1	1	1	1
190	Tibetan sheep	1	1	1	1
191	Tibetan sheep	1	1	1	1
192	Tibetan sheep	1	1	1	1
193	Tibetan sheep	1	1	1	1
195	Tibetan sheep	1	1	1	1
196	Tibetan sheep	1	1	1	1
197	Tibetan sheep	1	1	1	1
198	Tibetan sheep	1	1	1	1
199	Tibetan sheep	1	1	1	1
200	Tibetan sheep	1	1	1	1
201	Tibetan sheep	1	1	1	1
202	Tibetan sheep	1	1	1	1
203	Tibetan sheep	1	1	1	1
204	Tibetan sheep	1	1	1	1
205	Tibetan sheep	1	1	1	1
206	Tibetan sheep	1	1	1	1
207	Tibetan sheep	1	1	1	1
208	Tibetan sheep	1	1	1	1
209	Tibetan sheep	1	1	1	1
210	Tibetan sheep	1	1	1	1
211	Tibetan sheep	1	1	1	1
212	Tibetan sheep	1	1	1	1
213	Tibetan sheep	1	1	1	1
214	Tibetan sheep	1	1	1	1
215	Tibetan sheep	1	1	1	1
216	Tibetan sheep	1	1	1	1
217	Tibetan sheep	1	1	1	1
218	Tibetan sheep	1	1	1	1
219	Tibetan sheep	1	1	1	1
220	Tibetan sheep	1	1	1	1
221	Tibetan sheep	1	1	1	1
222	Tibetan sheep	1	1	1	1
223	Tibetan sheep	1	1	1	1
224	Tibetan sheep	1	1	1	1
225	Tibetan sheep	1	1	1	1
226	Tibetan sheep	1	1	1	1
227	Tibetan sheep	1	1	1	1
228	Tibetan sheep	1	1	1	1
229	Tibetan sheep	1	1	1	1
230	Tibetan sheep	1	1	1	1
231	Tibetan sheep	1		1	1
232	Tibetan sheep	1	1	1	1
233	Tibetan sheep	1	1	1	1
234	Tibetan sheep	1	1	1	1
235	Tibetan sheep	1	1	1	1
236	Tibetan sheep	1	1	1	1
237	Tibetan sheep	1	1	1	1
238	Tibetan sheep	1	1	1	1
240	Tibetan sheep	1	1	1	1
241	Tibetan sheep	1	1	1	1
242	Tibetan sheep	1	1	1	1
243	Tibetan sheep	1	1	1	1
244	Tibetan sheep	1	1	1	1
245	Tibetan sheep	1	1	1	1
246	Tibetan sheep	1	1	1	1
247	Tibetan sheep	1	1	1	1
248	Tibetan sheep	1	1	1	1
249	Tibetan sheep	1	1	1	1
250	Tibetan sheep	1	1	1	1
251	Tibetan sheep	1	1	1	1
252	Tibetan sheep	1	1	1	1
253	Tibetan sheep	1	1	1	1
254	Tibetan sheep	1	1	1	1
255	Tibetan sheep	1	1	1	1
256	Tibetan sheep	1	1	1	1
257	Tibetan sheep	1	1	1	1
258	Tibetan sheep	1	1	1	1
259	Tibetan sheep	1	1	1	1
260	Tibetan sheep	1	1	1	1
261	Tibetan sheep	1	1	1	1
262	Tibetan sheep	1	1	1	1
263	Tibetan sheep	1	1	1	1
264	Tibetan sheep	1	1	1	1
265	Tibetan sheep	1	1	1	1
266	Tibetan sheep	1	1	1	1
267	Tibetan sheep	1	1	1	1
268	Tibetan sheep	1	1		1
269	Tibetan sheep	1	1	1	1
270	Tibetan sheep	1	1	1	1
271	Tibetan sheep	1	1	1	1
272	Tibetan sheep	1	1	1	1
273	Tibetan sheep	1	1	1	1
274	Tibetan sheep	1	1	1	1
275	Tibetan sheep	1	1	1	1
276	Tibetan sheep	1	1	1	1
277	Tibetan sheep	1	1	1	1
278	Tibetan sheep	1	1	1	1
279	Tibetan sheep	1	1	1	1
280	Tibetan sheep	1	1	1	1
281	Tibetan sheep	1	1	1	1
282	Tibetan sheep	1	1	1	1
283	Tibetan sheep	1	1	1	1
284	Tibetan sheep	1	1	1	1
285	Tibetan sheep	1	1	1	1
286	Tibetan sheep	1	1	1	1
287	Tibetan sheep	1	1	1	1
288	Tibetan sheep	1	1	1	1
289	Tibetan sheep	1	1	1	1
290	Tibetan sheep	1	1	1	1
291	Tibetan sheep	1	1		1
292	Tibetan sheep	1	1	1	1
293	Tibetan sheep	1	1	1	1
294	Tibetan sheep	1	1	1	1
295	Tibetan sheep	1	1	1	1
296	Tibetan sheep	1	1	1	1
297	Tibetan sheep	1	1	1	1
298	Tibetan sheep	1	1	1	1
299	Tibetan sheep	1	1	1	1
300	Tibetan sheep	1	1	1	1
301	Tibetan sheep	1	1	1	1
302	Tibetan sheep	1	1	1	1
303	Tibetan sheep	1	1	1	1
304	Tibetan sheep	1	1	1	1
305	Tibetan sheep	1	1	1	1
306	Tibetan sheep	1	1	1	1
307	Tibetan sheep	1	1	1	1
308	Tibetan sheep	1	1	1	1
309	Tibetan sheep	1	1	1	1
310	Tibetan sheep	1	1	1	1
311	Tibetan sheep	1	1	1	1
312	Tibetan sheep	1	1	1	1
313	Tibetan sheep	1	1	1	1
314	Tibetan sheep	1	1	1	1
315	Tibetan sheep	1	1	1	1
316	Tibetan sheep	1	1	1	1
317	Tibetan sheep	1	1	1	1
318	Tibetan sheep	1	1	1	1
319	Tibetan sheep	1	1	1	1
320	Tibetan sheep	1	1	1	1
321	Tibetan sheep	1	1	1	1
322	Tibetan sheep	1	1	1	1
323	Tibetan sheep	1	1	1	1
324	Tibetan sheep	1	1	1	1
325	Tibetan sheep	1	1	1	1
326	Tibetan sheep	1	1	1	1
327	Tibetan sheep	1	1	1	1
328	Tibetan sheep	1	1	1	1
329	Tibetan sheep	1	1	1	1
330	Tibetan sheep	1	1	1	1
331	Tibetan sheep	1	1	1	1
332	Tibetan sheep	1	1	1	1
333	Tibetan sheep	1	1	1	1
334	Tibetan sheep	1	1	1	1
335	Tibetan sheep	1		1	1
336	Tibetan sheep	1	1	1	1
337	Tibetan sheep	1	1	1	1
338	Tibetan sheep	1	1	1	1
339	Tibetan sheep	1	1	1	1
340	Tibetan sheep	1	1	1	1
341	Tibetan sheep	1	1	1	1
342	Tibetan sheep	1	1	1	1
343	Tibetan sheep	1	1	1	1
344	Tibetan sheep	1	1	1	1
345	Tibetan sheep	1	1	1	1
346	Tibetan sheep	1	1	1	1
347	Tibetan sheep	1	1	1	1
348	Tibetan sheep	1	1	1	1
349	Tibetan sheep	1	1	1	1
350	Tibetan sheep	1	1		1
351	Tibetan sheep	1	1	1	1
352	Tibetan sheep	1	1	1	1
353	Tibetan sheep	1	1	1	1
354	Tibetan sheep	1	1	1	1
355	Tibetan sheep	1	1	1	1
356	Tibetan sheep	1	1	1	1
357	Tibetan sheep	1	1	1	1
358	Tibetan sheep	1	1	1	1
359	Tibetan sheep	1	1	1	1
360	Tibetan sheep	1	1	1	1
361	Tibetan sheep	1	1	1	1
362	Tibetan sheep	1	1	1	1
363	Tibetan sheep	1	1	1	1
364	Tibetan sheep	1	1	1	1
365	Tibetan sheep	1	1	1	1
366	Tibetan sheep	1	1	1	1
367	Tibetan sheep	1	1	1	1
368	Tibetan sheep	1	1	1	1
369	Tibetan sheep	1	1	1	1
370	Tibetan sheep	1	1	1	1
371	Tibetan sheep	1	1	1	1
372	Tibetan sheep	1	1	1	1
373	Tibetan sheep	1	1	1	1
374	Tibetan sheep	1	1	1	1
375	Tibetan sheep	1	1	1	1
376	Tibetan sheep	1	1	1	1
377	Tibetan sheep	1	1	1	1
378	Tibetan sheep	1	1	1	1
379	Tibetan sheep	1	1	1	1
380	Tibetan sheep	1	1	1	1
381	Tibetan sheep	1	1	1	1
382	Tibetan sheep	1	1	1	1
383	Tibetan sheep	1	1	1	1
384	Tibetan sheep	1	1	1	1
385	Tibetan sheep	1	1	1	1
386	Tibetan sheep	1	1		1
387	Tibetan sheep	1	1	1	1
388	Tibetan sheep	1	1	1	1
389	Tibetan sheep	1	1	1	1
390	Tibetan sheep	1	1	1	1
391	Tibetan sheep	1	1	1	1
392	Tibetan sheep	1	1	1	1
393	Tibetan sheep	1	1	1	1
394	Tibetan sheep	1	1	1	1
395	Tibetan sheep	1	1	1	1
396	Tibetan sheep	1	1	1	1
397	Tibetan sheep	1	1	1	1
398	Tibetan sheep	1	1		1
399	Tibetan sheep	1	1	1	1
400	Tibetan sheep	1	1	1	1
401	Tibetan sheep	1	1	1	1
402	Tibetan sheep	1	1	1	1
403	Tibetan sheep	1	1	1	1
404	Tibetan sheep	1	1	1	1
405	Tibetan sheep	1	1	1	1
406	Tibetan sheep	1	1	1	1
407	Tibetan sheep	1	2	2	1.67
408	Tibetan sheep	1	2	2	1.67
409	Tibetan sheep	1	2	2	1.67
410	Tibetan sheep	1	2	2	1.67
411	Tibetan sheep	1	2	2	1.67
412	Tibetan sheep	1	2	2	1.67
413	Tibetan sheep	1	2	2	1.67
414	Tibetan sheep	1	2	2	1.67
415	Tibetan sheep	1	2	2	1.67
416	Tibetan sheep	1		2	1.5
417	Tibetan sheep	1	2	2	1.67
418	Tibetan sheep	1	2	2	1.67
419	Tibetan sheep	1	2		1.5
420	Tibetan sheep	1	2	2	1.67
421	Tibetan sheep	1	2	2	1.67
422	Tibetan sheep	1	2	2	1.67
423	Tibetan sheep	1	2	2	1.67
424	Tibetan sheep	1	2	2	1.67
425	Tibetan sheep	1	2	2	1.67
426	Tibetan sheep	1	2	2	1.67
427	Tibetan sheep	1	2	2	1.67
428	Tibetan sheep	1	2	2	1.67
429	Tibetan sheep	1	2	2	1.67
430	Tibetan sheep	1	2	2	1.67
431	Tibetan sheep	1	2	2	1.67
432	Tibetan sheep	1	2		1.5
433	Tibetan sheep	1	2	2	1.67
434	Tibetan sheep	1	2	2	1.67
435	Tibetan sheep	1	2	2	1.67
436	Tibetan sheep	1	2	2	1.67
